# Supplementary material for: Selenium Status Is Associated with Inflammation in Epicardial Adipose Tissue in Elderly Patients with Coronary Artery Disease
Source: Antioxidants (Basel). 2026 May 29;15(6):687. doi: 10.3390/antiox15060687 (PMC13295289; doi:10.3390/antiox15060687)
Supplement: Supplementary file 1 [file antioxidants-15-00687-s001.zip]

Archive with 1 entries (1 files):
- antioxidants-4254309-supplementary.pdf
